# Supplementary material for: Novel Morpholine-Bearing Quinoline Derivatives as Potential Cholinesterase Inhibitors: The Influence of Amine, Carbon Linkers and Phenylamino Groups
Source: Int J Mol Sci. 2022 Sep 23;23(19):11231. doi: 10.3390/ijms231911231 (PMC9570490; doi:10.3390/ijms231911231)
Supplement: Supplementary file 1 [file ijms-23-11231-s001.zip]

Archive with 1 entries (1 files):
- ijms-1869272-supplementary.pdf
